# Supplementary material for: Rising Vibrio vulnificus infections in Northern Europe linked to environmental reservoirs sustaining clinical pathogenicity
Source: FEMS Microbiol Lett. 2026 Mar 20;373:fnag028. doi: 10.1093/femsle/fnag028 (PMC13070559; doi:10.1093/femsle/fnag028)
Supplement: fnag028_Supplemental_Files [file fnag028_supplemental_files.zip]

Archive with 2 entries (2 files):
- Supplementary Figure.docx
- Supplementary_Table S1_Revised.xlsx
