# Supplementary material for: Rising Vibrio vulnificus infections in Northern Europe linked to environmental reservoirs sustaining clinical pathogenicity
Source: FEMS Microbiol Lett. 2026 Mar 20;373:fnag028. doi: 10.1093/femsle/fnag028 (PMC13070559; doi:10.1093/femsle/fnag028)
Supplement: fnag028_Supplemental_Files [file fnag028_supplemental_files.zip › Supplementary_Table S1_Revised.xlsx]

## Sheet: this_study_data
Seq_ID	sampling date	location	Sea temperature	sample type	Year	Source_Category	Cluster
159	1996	Denmark	NA	Mussels	1996	Seafood_Shellfish	C1
139S	1996	Denmark	NA	Mussels	1996	Seafood_Shellfish	C1
61S	1996	Denmark	NA	Mussels	1996	Seafood_Shellfish	C1
69V	1996	Denmark	NA	Mussels	1996	Seafood_Shellfish	C1
A06028433	2006-08-26	Denmark	NA	Blood	2006	Human_blood	C4
A94028800	1994-08-14	Denmark	NA	Wound	1994	Human_wound_and_skin_related	C3
B13023285	2013-09-14	Denmark	NA	Blood	2013	Human_blood	C4
B14020564	2014-08-01	Denmark	NA	Blood	2014	Human_blood	C2
B18532386	2018-08-07	Denmark	NA	Blood	2018	Human_blood	C2
B21786905	2021-07-28	Denmark	NA	Blood	2021	Human_blood	C2
B21798349	2021-08-27	Denmark	NA	Blood	2021	Human_blood	C2
B22940802	2022-08-25	Denmark	NA	Blood	2022	Human_blood	C2
B22941994	2022-08-28	Denmark	NA	Blood	2022	Human_blood	C2
B22944654	2022-09-03	Denmark	NA	Blood	2022	Human_blood	C2
GD1	2023-08-07	Gedser Strand	18	water	2023	Environmental	C4
GD2	2023-08-07	Gedser Strand	18	water	2023	Environmental	C4
GD3	2023-08-07	Gedser Strand	18	water	2023	Environmental	C4
GD4	2023-08-07	Gedser Strand	18	water	2023	Environmental	C4
KH1	2023-08-03	KOGE Sydstrand	18	water	2023	Environmental	C4
KH2	2023-08-03	KOGE Sydstrand	18	water	2023	Environmental	C4
KM2	2023-08-03	KOGE Sydstrand	18	mussels	2023	Seafood_Shellfish	C4
KN2	2023-08-03	KOGE NORD STRAND	18	seaweed	2023	Environmental	C4
KW1	2023-08-03	KOGE NORD STRAND	18	water	2023	Environmental	C4
NY1	2023-08-07	Nykobing	18	mussels	2023	Seafood_Shellfish	C4
NY2	2023-08-07	Nykobing	18	mussels	2023	Seafood_Shellfish	C4
NY3	2023-08-07	Nykobing	18	mussels	2023	Seafood_Shellfish	C4
NY4	2023-08-07	Nykobing	18	mussels	2023	Seafood_Shellfish	C4
OKMA1	1994-07-29	Denmark	NA	Ear Swab	1994	Human_wound_and_skin_related	C3
OKMA11	2018-08-06	Denmark	NA	Hand	2018	Human_wound_and_skin_related	C4
OKMA3	1995-08-08	Denmark	NA	Ear Swab	1995	Human_wound_and_skin_related	C3
OKMA4	2021-09-08	Denmark	NA	Toe web	2021	Human_wound_and_skin_related	C2
OKMA6	2018-08-06	Denmark	NA	Blood	2018	Human_blood	C4
OKMA7	2018-08-21	Denmark	NA	Underarm	2018	Human_wound_and_skin_related	C4
OKMA8	2018-07-09	Denmark	NA	Underarm	2018	Human_wound_and_skin_related	C2
OKMA9	1997-08-26	Denmark	NA	Wound	1997	Human_wound_and_skin_related	C2
RH1	2023-08-07	Rodbyhavn	18	water	2023	Environmental	C4
RH2	2023-08-07	Rodbyhavn	18	water	2023	Environmental	C4
RH3	2023-08-07	Rodbyhavn	18	water	2023	Environmental	C4
RH4	2023-08-07	Rodbyhavn	18	water	2023	Environmental	C4
SB3	2023-08-07	Solrod Beach	18	water	2023	Environmental	C4
SB4	2023-08-07	Solrod Beach	18	water	2023	Environmental	C4
SK2	2023-08-07	SKAGEN	18	water	2023	Environmental	C4
VB00404	2022-09-08	Odense Havn	13	Mussels	2022	Seafood_Shellfish	C4
VB00410	2022-09-08	Odense Havn	13	water	2022	Environmental	C3
VB00411	2022-09-08	Odense Havn	13	water	2022	Environmental	C3
VB00412	2022-09-08	Odense Havn	13	water	2022	Environmental	C3
VB00413	2022-09-08	Odense Havn	13	water	2022	Environmental	C3
VB00414	2022-09-08	Odense Havn	13	water	2022	Environmental	C3
VB00416	2022-09-08	Odense Havn	13	water	2022	Environmental	C3
VB00417	2022-09-08	Odense Havn	13	water	2022	Environmental	C3
VB00418	2022-09-08	Odense Havn	13	Mussels	2022	Seafood_Shellfish	C4
VB00419	2022-09-08	Odense Havn	13	Mussels	2022	Seafood_Shellfish	C4
VB00420	2022-09-08	Odense Havn	13	water	2022	Environmental	C3
VB00421	2022-09-08	Odense Havn	13	water	2022	Environmental	C3
Y03033423	2003-09-03	Denmark	NA	Blood	2003	Human_blood	C4
Y14032399	2014-07-25	Denmark	NA	Blood	2014	Human_blood	C2
Y16027763	2016-06-12	Denmark	NA	Blood	2016	Human_blood	C2
Y18036243	2018-07-23	Denmark	NA	Blood	2018	Human_blood	C4
Y18038339	2018-08-05	Denmark	NA	Blood	2018	Human_blood	C4
Y97011002	1997-09-13	Denmark	NA	Blood	1997	Human_blood	C4

## Sheet: genome charactetistics
Assembly	Total length	GC_Content	N50	N75	ST
159	5007025	46.83	317104	114864	ND
139S	5002881	46.82	330171	114807	ND
61S	5014393	46.84	317112	114730	ND
69V	5023858	46.85	317104	114802	ND
A06028433	4943514	46.56	71397	41327	112
A94028800	4864650	46.83	207158	108531	122
B13023285	4940375	46.56	69180	40521	112
B14020564	4852596	46.74	128645	72156	ND
B18532386	5044944	46.72	123303	81446	135
B21786905	5036219	46.66	115559	63694	ND
B21798349	5157209	46.58	98235	58375	118
B22940802	4854109	46.74	201081	80638	ND
B22941994	5102116	46.6	94105	61020	ND
B22944654	5044742	46.72	126864	73599	135
GD1	4882219	46.72	236845	82694	537
GD2	4900323	46.74	265372	102282	537
GD3	4887755	46.71	331368	101283	537
GD4	4911357	46.76	213436	99304	537
KH1	4902960	46.75	265372	101283	537
KH2	5013827	46.74	112852	77937	ND
KM2	4897168	46.72	315215	102282	537
KN2	4896095	46.73	276633	99348	537
KW1	5268451	46.77	108530	65557	ND
NY1	5114120	46.63	112852	66443	ND
NY2	4959444	46.72	112851	77936	ND
NY3	4897346	46.73	230257	99303	537
NY4	4888763	46.73	213436	99304	537
OKMA1	4987477	46.64	334702	117003	43
OKMA11	4969944	46.56	67843	40522	112
OKMA3	4880191	46.72	161686	78793	ND
OKMA4	4962699	46.7	125185	72768	ND
OKMA6	4961405	46.59	49653	23245	112
OKMA7	4969101	46.56	66064	35765	112
OKMA8	4965158	46.74	110283	80370	ND
OKMA9	4925259	46.73	145877	81168	ND
RH1	4889530	46.72	213436	99303	537
RH2	4905075	46.74	314880	99304	537
RH3	4908768	46.75	266805	99304	537
RH4	4919698	46.76	314880	99303	537
SB3	4907498	46.75	215097	99346	537
SB4	4920381	46.77	266805	99622	537
SK2	4901383	46.74	276732	101283	537
VB00404	4929096	46.62	317603	107556	144
VB00410	5022576	46.43	265855	119381	ND
VB00411	5023889	46.43	251350	107724	ND
VB00412	5023564	46.43	178340	104137	ND
VB00413	5023648	46.43	265855	107724	ND
VB00414	5022857	46.43	265855	107724	ND
VB00416	4966203	46.46	267644	119381	ND
VB00417	4963349	46.46	251327	107724	ND
VB00418	4926641	46.62	241724	107556	144
VB00419	4930561	46.62	317603	115455	144
VB00420	5017794	46.44	265855	107724	ND
VB00421	5022775	46.43	251329	107724	ND
Y03033423	4947872	46.56	68425	40284	112
Y14032399	4937817	46.68	100038	64632	226
Y16027763	5164121	46.6	82271	50881	118
Y18036243	5025044	46.59	129357	82189	ND
Y18038339	4902728	46.62	139187	74985	531
Y97011002	4942543	46.56	71359	42733	112

## Sheet: Nordic_VV
Sample	Accession	Year	Source_Category	Country
DK-VV-18-01	ERR5463767	2018	Human_blood	Denmark
DK-VV-18-02	ERR5463768	2018	Human_blood	Denmark
DK-VV-18-03	ERR5463769	2018	Human_blood	Denmark
DK-VV-18-04	ERR5463770	2018	Human_blood	Denmark
FI-VV-18-01	ERR5463811	2018	Human_blood	Finland
NO-VV-18-01	ERR5463859	2018	Human_blood	Norway
NO-VV-18-02	ERR5463860	2018	Human_other	Norway
NO-VV-18-03	ERR5463861	2018	Human_blood	Norway
NO-VV-18-04	ERR5463862	2018	Human_wound_and_skin_related	Norway
NO-VV-18-05	ERR5463863	2018	Human_other	Norway
NO-VV-18-06	ERR5463864	2018	Human_blood	Norway
NO-VV-18-07	ERR5463865	2018	Human_blood	Norway
NO-VV-18-08	ERR5463866	2018	Human_blood	Norway
NO-VV-18-09	ERR5463867	2018	Human_blood	Norway
NO-VV-18-10	ERR5463868	2018	Human_wound_and_skin_related	Norway
NO-VV-18-11	ERR5463869	2018	Human_wound_and_skin_related	Norway
SE-VV-18-01	ERR5463935	2018	Human_blood	Sweden
SE-VV-18-02	ERR5463936	2018	Human_blood	Sweden
SE-VV-18-03	ERR5463937	2018	Human_blood	Sweden
SE-VV-18-04	ERR5463938	2018	Human_blood	Sweden
SE-VV-18-05	ERR5463939	2018	Human_blood	Sweden
SE-VV-18-06	ERR5463940	2018	Human_blood	Sweden
SE-VV-18-07	ERR5463941	2018	Human_wound_and_skin_related	Sweden
SE-VV-18-08	ERR5463942	2018	Human_blood	Sweden
SE-VV-18-09	ERR5463943	2018	Human_wound_and_skin_related	Sweden
SE-VV-18-10	ERR5463944	2018	Human_blood	Sweden
SE-VV-18-11	ERR5463945	2018	Human_blood	Sweden
